# Supplementary material for: Human mesenchymal stem cells derived from adipose tissue showed a more robust effect than those from the umbilical cord in promoting corneal graft survival by suppressing lymphangiogenesis
Source: Stem Cell Res Ther. 2023 Nov 14;14:328. doi: 10.1186/s13287-023-03559-2 (PMC10644560; doi:10.1186/s13287-023-03559-2)
Supplement: Supplementary file 2 — Additional file 2: Table S1. KEGG_enrichment. [file 13287_2023_3559_MOESM2_ESM.xls]

## Sheet: KEGG_enrichment
#Kegg_pathway	ko_id	Cluster_frequency	Genome_frequency	P-value	Corrected_P-value	rich_factor
Pathways in cancer	ko05200	122 out of 1090 11.1926605504587%	585 out of 9591 6.09946825148577%	8.97249e-12	2.8712e-09	1.83502
Focal adhesion	ko04510	56 out of 1090 5.13761467889908%	252 out of 9591 2.62746324679387%	4.66965e-07	0.000149429	1.95535
Axon guidance	ko04360	47 out of 1090 4.31192660550459%	199 out of 9591 2.07486184965071%	6.28726e-07	0.000201192	2.07818
Wnt signaling pathway	ko04310	51 out of 1090 4.67889908256881%	224 out of 9591 2.33552288603899%	7.01079e-07	0.000224345	2.00336
Cytokine-cytokine receptor interaction	ko04060	63 out of 1090 5.77981651376147%	311 out of 9591 3.24262329267021%	2.71982e-06	0.000870341	1.78245
ECM-receptor interaction	ko04512	32 out of 1090 2.93577981651376%	123 out of 9591 1.28245229903034%	4.52435e-06	0.00144779	2.28919
Proteoglycans in cancer	ko05205	49 out of 1090 4.4954128440367%	233 out of 9591 2.42936085913878%	1.22673e-05	0.00392555	1.85045
Cell adhesion molecules	ko04514	42 out of 1090 3.85321100917431%	193 out of 9591 2.01230320091753%	2.16066e-05	0.0069141	1.91483
TNF signaling pathway	ko04668	29 out of 1090 2.6605504587156%	119 out of 9591 1.24074653320822%	4.72584e-05	0.0151227	2.14431
PI3K-Akt signaling pathway	ko04151	70 out of 1090 6.42201834862385%	390 out of 9591 4.06631216765718%	5.75031e-05	0.018401	1.57932
AGE-RAGE signaling pathway in diabetic complications	ko04933	26 out of 1090 2.38532110091743%	103 out of 9591 1.07392346991972%	6.09089e-05	0.0194908	2.22113
Arrhythmogenic right ventricular cardiomyopathy	ko05412	22 out of 1090 2.01834862385321%	81 out of 9591 0.844541757898029%	6.81562e-05	0.02181	2.38987
MAPK signaling pathway	ko04010	62 out of 1090 5.68807339449541%	337 out of 9591 3.51371077051402%	7.29462e-05	0.0233428	1.61882
Gastric cancer	ko05226	40 out of 1090 3.6697247706422%	190 out of 9591 1.98102387655093%	7.3993e-05	0.0236778	1.85244
Glycosaminoglycan biosynthesis - chondroitin sulfate / dermatan sulfate	ko00532	10 out of 1090 0.917431192660551%	23 out of 9591 0.239808153477218%	9.80113e-05	0.0313636	3.82569
Complement and coagulation cascades	ko04610	26 out of 1090 2.38532110091743%	107 out of 9591 1.11562923574184%	0.000120711	0.0386274	2.13809
Basal cell carcinoma	ko05217	21 out of 1090 1.92660550458716%	79 out of 9591 0.823688874986967%	0.000138555	0.0443375	2.339
Breast cancer	ko05224	37 out of 1090 3.39449541284404%	176 out of 9591 1.8350536961735%	0.000140329	0.0449052	1.84981
Hepatocellular carcinoma	ko05225	39 out of 1090 3.57798165137615%	189 out of 9591 1.9705974350954%	0.000142191	0.0455011	1.81568
Mucin type O-glycan biosynthesis	ko00512	12 out of 1090 1.10091743119266%	33 out of 9591 0.344072568032531%	0.000158504	0.0507213	3.19967
Melanogenesis	ko04916	28 out of 1090 2.56880733944954%	123 out of 9591 1.28245229903034%	0.000223077	0.0713848	2.00304
Hippo signaling pathway	ko04390	36 out of 1090 3.30275229357798%	176 out of 9591 1.8350536961735%	0.000302487	0.0967958	1.79981
Hematopoietic cell lineage	ko04640	26 out of 1090 2.38532110091743%	113 out of 9591 1.17818788447503%	0.000308723	0.0987914	2.02457
Hypertrophic cardiomyopathy	ko05410	22 out of 1090 2.01834862385321%	90 out of 9591 0.93837973099781%	0.000358833	0.114827	2.15089
TGF-beta signaling pathway	ko04350	24 out of 1090 2.20183486238532%	102 out of 9591 1.06349702846419%	0.000364931	0.116778	2.07037
Renin secretion	ko04924	19 out of 1090 1.74311926605505%	74 out of 9591 0.771556667709311%	0.000459119	0.146918	2.25922
Protein digestion and absorption	ko04974	25 out of 1090 2.29357798165138%	114 out of 9591 1.18861432593056%	0.000852807	0.272898	1.92962
Other types of O-glycan biosynthesis	ko00514	15 out of 1090 1.37614678899083%	55 out of 9591 0.573454280054218%	0.00090745	0.290384	2.39975
Human papillomavirus infection	ko05165	63 out of 1090 5.77981651376147%	376 out of 9591 3.92034198727974%	0.000909974	0.291192	1.47431
Fluid shear stress and atherosclerosis	ko05418	30 out of 1090 2.75229357798165%	147 out of 9591 1.53268689396309%	0.000968667	0.309973	1.79573
Regulation of actin cytoskeleton	ko04810	46 out of 1090 4.22018348623853%	257 out of 9591 2.67959545407153%	0.00110605	0.353937	1.57493
Malaria	ko05144	16 out of 1090 1.46788990825688%	62 out of 9591 0.646439370242936%	0.00118959	0.380669	2.27073
Dilated cardiomyopathy	ko05414	22 out of 1090 2.01834862385321%	98 out of 9591 1.02179126264206%	0.00123323	0.394633	1.9753
Rap1 signaling pathway	ko04015	43 out of 1090 3.94495412844037%	238 out of 9591 2.48149306641643%	0.00130813	0.418603	1.58975
Amoebiasis	ko05146	25 out of 1090 2.29357798165138%	119 out of 9591 1.24074653320822%	0.00162691	0.520611	1.84855
Rheumatoid arthritis	ko05323	24 out of 1090 2.20183486238532%	113 out of 9591 1.17818788447503%	0.00170967	0.547095	1.86883
Ras signaling pathway	ko04014	47 out of 1090 4.31192660550459%	270 out of 9591 2.81513919299343%	0.00178682	0.571783	1.53169
JAK-STAT signaling pathway	ko04630	33 out of 1090 3.02752293577982%	174 out of 9591 1.81420081326243%	0.00204121	0.653188	1.66879
Small cell lung cancer	ko05222	22 out of 1090 2.01834862385321%	102 out of 9591 1.06349702846419%	0.0021288	0.681217	1.89784
EGFR tyrosine kinase inhibitor resistance	ko01521	19 out of 1090 1.74311926605505%	84 out of 9591 0.875821082264623%	0.00235526	0.753682	1.99027
Signaling pathways regulating pluripotency of stem cells	ko04550	32 out of 1090 2.93577981651376%	169 out of 9591 1.76206860598478%	0.00243091	0.777891	1.6661
Cushing syndrome	ko04934	33 out of 1090 3.02752293577982%	178 out of 9591 1.85590657908456%	0.00298501	0.955202	1.63129
Insect hormone biosynthesis	ko00981	1 out of 1090 0.0917431192660551%	2 out of 9591 0.0208528829110625%	0.214391	1	4.39954
Glycosphingolipid biosynthesis - ganglio series	ko00604	7 out of 1090 0.642201834862385%	22 out of 9591 0.229381712021687%	0.00879262	1	2.79971
Glycosphingolipid biosynthesis - globo and isoglobo series	ko00603	5 out of 1090 0.458715596330275%	17 out of 9591 0.177249504744031%	0.0362041	1	2.58797
D-Glutamine and D-glutamate metabolism	ko00471	2 out of 1090 0.18348623853211%	7 out of 9591 0.0729850901887186%	0.184438	1	2.51402
Sulfur metabolism	ko00920	3 out of 1090 0.275229357798165%	11 out of 9591 0.114690856010844%	0.120656	1	2.39975
Nitrogen metabolism	ko00910	5 out of 1090 0.458715596330275%	19 out of 9591 0.198102387655093%	0.0562783	1	2.31555
Arginine biosynthesis	ko00220	6 out of 1090 0.55045871559633%	23 out of 9591 0.239808153477218%	0.0393057	1	2.29541
Glycosaminoglycan biosynthesis - heparan sulfate / heparin	ko00534	8 out of 1090 0.73394495412844%	34 out of 9591 0.354499009488062%	0.0333697	1	2.07037
Glycosaminoglycan biosynthesis - keratan sulfate	ko00533	3 out of 1090 0.275229357798165%	13 out of 9591 0.135543738921906%	0.176908	1	2.03056
Primary bile acid biosynthesis	ko00120	4 out of 1090 0.36697247706422%	18 out of 9591 0.187675946199562%	0.139848	1	1.95535
MAPK signaling pathway - fly	ko04013	2 out of 1090 0.18348623853211%	9 out of 9591 0.093837973099781%	0.272711	1	1.95535
Pertussis	ko05133	18 out of 1090 1.65137614678899%	82 out of 9591 0.854968199353561%	0.0042651	1	1.93151
Long-term depression	ko04730	13 out of 1090 1.19266055045872%	63 out of 9591 0.656865811698467%	0.0229683	1	1.81568
Ferroptosis	ko04216	9 out of 1090 0.825688073394495%	44 out of 9591 0.458763424043374%	0.0560126	1	1.79981
Hippo signaling pathway - fly	ko04391	1 out of 1090 0.0917431192660551%	5 out of 9591 0.0521322072776561%	0.453019	1	1.75982
Cholesterol metabolism	ko04979	10 out of 1090 0.917431192660551%	50 out of 9591 0.521322072776561%	0.05191	1	1.75982
NF-kappa B signaling pathway	ko04064	24 out of 1090 2.20183486238532%	120 out of 9591 1.25117297466375%	0.00392852	1	1.75982
Viral protein interaction with cytokine and cytokine receptor	ko04061	20 out of 1090 1.8348623853211%	101 out of 9591 1.05307058700865%	0.00899037	1	1.74239
N-Glycan biosynthesis	ko00510	12 out of 1090 1.10091743119266%	61 out of 9591 0.636012928787405%	0.0395334	1	1.73097
Parathyroid hormone synthesis, secretion and action	ko04928	22 out of 1090 2.01834862385321%	114 out of 9591 1.18861432593056%	0.00863678	1	1.69807
Cortisol synthesis and secretion	ko04927	13 out of 1090 1.19266055045872%	68 out of 9591 0.708998018976123%	0.0406098	1	1.68218
Hedgehog signaling pathway	ko04340	11 out of 1090 1.00917431192661%	58 out of 9591 0.604733604420811%	0.0596085	1	1.66879
Thiamine metabolism	ko00730	3 out of 1090 0.275229357798165%	16 out of 9591 0.1668230632885%	0.270842	1	1.64983
Alanine, aspartate and glutamate metabolism	ko00250	8 out of 1090 0.73394495412844%	44 out of 9591 0.458763424043374%	0.120038	1	1.59983
Regulation of lipolysis in adipocytes	ko04923	12 out of 1090 1.10091743119266%	66 out of 9591 0.688145136065061%	0.0663615	1	1.59983
Platelet activation	ko04611	25 out of 1090 2.29357798165138%	138 out of 9591 1.43884892086331%	0.0120053	1	1.59404
Morphine addiction	ko05032	18 out of 1090 1.65137614678899%	100 out of 9591 1.04264414555312%	0.0317067	1	1.58383
MicroRNAs in cancer	ko05206	32 out of 1090 2.93577981651376%	178 out of 9591 1.85590657908456%	0.00554046	1	1.58186
Leukocyte transendothelial migration	ko04670	22 out of 1090 2.01834862385321%	123 out of 9591 1.28245229903034%	0.0203035	1	1.57382
Adherens junction	ko04520	16 out of 1090 1.46788990825688%	90 out of 9591 0.93837973099781%	0.0455015	1	1.56428
Non-homologous end-joining	ko03450	3 out of 1090 0.275229357798165%	17 out of 9591 0.177249504744031%	0.303401	1	1.55278
GnRH secretion	ko04929	12 out of 1090 1.10091743119266%	68 out of 9591 0.708998018976123%	0.0797934	1	1.55278
Fc gamma R-mediated phagocytosis	ko04666	18 out of 1090 1.65137614678899%	102 out of 9591 1.06349702846419%	0.037778	1	1.55278
Inflammatory bowel disease	ko05321	14 out of 1090 1.28440366972477%	80 out of 9591 0.834115316442498%	0.0655363	1	1.53984
cGMP-PKG signaling pathway	ko04022	32 out of 1090 2.93577981651376%	183 out of 9591 1.90803878636221%	0.00839249	1	1.53864
Gap junction	ko04540	18 out of 1090 1.65137614678899%	103 out of 9591 1.07392346991972%	0.0411134	1	1.5377
Colorectal cancer	ko05210	16 out of 1090 1.46788990825688%	92 out of 9591 0.959232613908873%	0.0540201	1	1.53028
Renin-angiotensin system	ko04614	4 out of 1090 0.36697247706422%	23 out of 9591 0.239808153477218%	0.261352	1	1.53028
Pancreatic cancer	ko05212	14 out of 1090 1.28440366972477%	81 out of 9591 0.844541757898029%	0.0713367	1	1.52083
cAMP signaling pathway	ko04024	39 out of 1090 3.57798165137615%	226 out of 9591 2.35637576895006%	0.00490095	1	1.51843
Apoptosis - multiple species	ko04215	6 out of 1090 0.55045871559633%	35 out of 9591 0.364925450943593%	0.200999	1	1.50841
Hippo signaling pathway - multiple species	ko04392	6 out of 1090 0.55045871559633%	35 out of 9591 0.364925450943593%	0.200999	1	1.50841
Vascular smooth muscle contraction	ko04270	26 out of 1090 2.38532110091743%	152 out of 9591 1.58481910124075%	0.0212761	1	1.50511
Glutamatergic synapse	ko04724	20 out of 1090 1.8348623853211%	118 out of 9591 1.23032009175268%	0.0432942	1	1.49137
Platinum drug resistance	ko01524	13 out of 1090 1.19266055045872%	77 out of 9591 0.802835992075905%	0.0928787	1	1.48556
Inflammatory mediator regulation of TRP channels	ko04750	17 out of 1090 1.55963302752294%	101 out of 9591 1.05307058700865%	0.0623578	1	1.48103
Purine metabolism	ko00230	25 out of 1090 2.29357798165138%	149 out of 9591 1.55353977687415%	0.0292236	1	1.47636
Prostate cancer	ko05215	18 out of 1090 1.65137614678899%	108 out of 9591 1.12605567719737%	0.0610199	1	1.46651
Pathogenic Escherichia coli infection	ko05130	19 out of 1090 1.74311926605505%	115 out of 9591 1.19904076738609%	0.0596042	1	1.45376
Glioma	ko05214	13 out of 1090 1.19266055045872%	79 out of 9591 0.823688874986967%	0.108435	1	1.44795
HIF-1 signaling pathway	ko04066	20 out of 1090 1.8348623853211%	122 out of 9591 1.27202585757481%	0.0581354	1	1.44247
Endocrine resistance	ko01522	17 out of 1090 1.55963302752294%	104 out of 9591 1.08434991137525%	0.0778748	1	1.43831
IL-17 signaling pathway	ko04657	17 out of 1090 1.55963302752294%	104 out of 9591 1.08434991137525%	0.0778748	1	1.43831
Calcium signaling pathway	ko04020	40 out of 1090 3.6697247706422%	246 out of 9591 2.56490459806068%	0.0120626	1	1.43075
Melanoma	ko05218	13 out of 1090 1.19266055045872%	81 out of 9591 0.844541757898029%	0.125443	1	1.4122
Choline metabolism in cancer	ko05231	17 out of 1090 1.55963302752294%	106 out of 9591 1.10520279428631%	0.0895212	1	1.41117
Various types of N-glycan biosynthesis	ko00513	8 out of 1090 0.73394495412844%	50 out of 9591 0.521322072776561%	0.202371	1	1.40785
Chronic myeloid leukemia	ko05220	14 out of 1090 1.28440366972477%	88 out of 9591 0.917526848086748%	0.121214	1	1.39985
Phospholipase D signaling pathway	ko04072	27 out of 1090 2.47706422018349%	170 out of 9591 1.77249504744031%	0.0446978	1	1.3975
Cholinergic synapse	ko04725	19 out of 1090 1.74311926605505%	120 out of 9591 1.25117297466375%	0.0839775	1	1.39319
PPAR signaling pathway	ko03320	15 out of 1090 1.37614678899083%	95 out of 9591 0.990511938275467%	0.117045	1	1.38933
Taurine and hypotaurine metabolism	ko00430	3 out of 1090 0.275229357798165%	19 out of 9591 0.198102387655093%	0.368732	1	1.38933
Insulin resistance	ko04931	18 out of 1090 1.65137614678899%	114 out of 9591 1.18861432593056%	0.0926109	1	1.38933
Growth hormone synthesis, secretion and action	ko04935	20 out of 1090 1.8348623853211%	127 out of 9591 1.32415806485247%	0.0812632	1	1.38568
Osteoclast differentiation	ko04380	22 out of 1090 2.01834862385321%	140 out of 9591 1.45970180377437%	0.0714469	1	1.38271
Circadian entrainment	ko04713	16 out of 1090 1.46788990825688%	102 out of 9591 1.06349702846419%	0.112963	1	1.38025
Arachidonic acid metabolism	ko00590	13 out of 1090 1.19266055045872%	83 out of 9591 0.865394640809092%	0.143872	1	1.37817
Estrogen signaling pathway	ko04915	22 out of 1090 2.01834862385321%	143 out of 9591 1.49098112814097%	0.0856803	1	1.35371
Insulin secretion	ko04911	14 out of 1090 1.28440366972477%	91 out of 9591 0.948806172453342%	0.147543	1	1.35371
Type II diabetes mellitus	ko04930	8 out of 1090 0.73394495412844%	52 out of 9591 0.542174955687624%	0.233884	1	1.35371
Other glycan degradation	ko00511	4 out of 1090 0.36697247706422%	26 out of 9591 0.271087477843812%	0.341698	1	1.35371
Epithelial cell signaling in Helicobacter pylori infection	ko05120	6 out of 1090 0.55045871559633%	39 out of 9591 0.406631216765718%	0.279091	1	1.35371
African trypanosomiasis	ko05143	6 out of 1090 0.55045871559633%	39 out of 9591 0.406631216765718%	0.279091	1	1.35371
Aldosterone synthesis and secretion	ko04925	15 out of 1090 1.37614678899083%	98 out of 9591 1.02179126264206%	0.141731	1	1.3468
Leishmaniasis	ko05140	13 out of 1090 1.19266055045872%	85 out of 9591 0.886247523720154%	0.163674	1	1.34574
Mineral absorption	ko04978	9 out of 1090 0.825688073394495%	59 out of 9591 0.615160045876342%	0.222699	1	1.34223
NOD-like receptor signaling pathway	ko04621	33 out of 1090 3.02752293577982%	218 out of 9591 2.27296423730581%	0.0518363	1	1.33197
Toxoplasmosis	ko05145	18 out of 1090 1.65137614678899%	119 out of 9591 1.24074653320822%	0.125728	1	1.33095
Transcriptional misregulation in cancer	ko05202	35 out of 1090 3.21100917431193%	232 out of 9591 2.41893441768324%	0.0482995	1	1.32745
Hepatitis C	ko05160	25 out of 1090 2.29357798165138%	166 out of 9591 1.73078928161818%	0.0859133	1	1.32516
Gastric acid secretion	ko04971	12 out of 1090 1.10091743119266%	80 out of 9591 0.834115316442498%	0.193373	1	1.31986
Hepatitis B	ko05161	26 out of 1090 2.38532110091743%	174 out of 9591 1.81420081326243%	0.0872836	1	1.31481
Apoptosis	ko04210	27 out of 1090 2.47706422018349%	181 out of 9591 1.88718590345115%	0.0840368	1	1.31257
Central carbon metabolism in cancer	ko05230	12 out of 1090 1.10091743119266%	81 out of 9591 0.844541757898029%	0.205187	1	1.30357
Ovarian steroidogenesis	ko04913	8 out of 1090 0.73394495412844%	54 out of 9591 0.563027838598686%	0.26696	1	1.30357
Bacterial invasion of epithelial cells	ko05100	12 out of 1090 1.10091743119266%	81 out of 9591 0.844541757898029%	0.205187	1	1.30357
Amino sugar and nucleotide sugar metabolism	ko00520	9 out of 1090 0.825688073394495%	61 out of 9591 0.636012928787405%	0.252932	1	1.29823
Folate biosynthesis	ko00790	5 out of 1090 0.458715596330275%	34 out of 9591 0.354499009488062%	0.342637	1	1.29398
Chagas disease	ko05142	17 out of 1090 1.55963302752294%	117 out of 9591 1.21989365029715%	0.172419	1	1.2785
Renal cell carcinoma	ko05211	11 out of 1090 1.00917431192661%	76 out of 9591 0.792409550620373%	0.2416	1	1.27355
Sphingolipid signaling pathway	ko04071	18 out of 1090 1.65137614678899%	125 out of 9591 1.3033051819414%	0.173539	1	1.26707
Vitamin digestion and absorption	ko04977	4 out of 1090 0.36697247706422%	28 out of 9591 0.291940360754874%	0.395796	1	1.25701
Bladder cancer	ko05219	6 out of 1090 0.55045871559633%	42 out of 9591 0.437910541132312%	0.341495	1	1.25701
Viral myocarditis	ko05416	12 out of 1090 1.10091743119266%	84 out of 9591 0.875821082264623%	0.242406	1	1.25701
Salivary secretion	ko04970	16 out of 1090 1.46788990825688%	112 out of 9591 1.1677614430195%	0.199752	1	1.25701
ErbB signaling pathway	ko04012	14 out of 1090 1.28440366972477%	99 out of 9591 1.03221770409759%	0.230946	1	1.24431
Prolactin signaling pathway	ko04917	11 out of 1090 1.00917431192661%	78 out of 9591 0.813262433531436%	0.269085	1	1.2409
Relaxin signaling pathway	ko04926	19 out of 1090 1.74311926605505%	135 out of 9591 1.40756959649672%	0.191626	1	1.23839
Cellular senescence	ko04218	25 out of 1090 2.29357798165138%	180 out of 9591 1.87675946199562%	0.168019	1	1.22209
Legionellosis	ko05134	9 out of 1090 0.825688073394495%	65 out of 9591 0.67771869460953%	0.316876	1	1.21833
Ether lipid metabolism	ko00565	8 out of 1090 0.73394495412844%	58 out of 9591 0.604733604420811%	0.336507	1	1.21367
Non-small cell lung cancer	ko05223	10 out of 1090 0.917431192660551%	73 out of 9591 0.76113022625378%	0.31457	1	1.20535
Kaposi sarcoma-associated herpesvirus infection	ko05167	31 out of 1090 2.84403669724771%	227 out of 9591 2.36680221040559%	0.159541	1	1.20164
Glyoxylate and dicarboxylate metabolism	ko00630	5 out of 1090 0.458715596330275%	37 out of 9591 0.385778333854655%	0.41343	1	1.18907
Notch signaling pathway	ko04330	10 out of 1090 0.917431192660551%	74 out of 9591 0.771556667709311%	0.330092	1	1.18907
Toll-like receptor signaling pathway	ko04620	17 out of 1090 1.55963302752294%	126 out of 9591 1.31373162339693%	0.261735	1	1.18718
Influenza A	ko05164	26 out of 1090 2.38532110091743%	193 out of 9591 2.01230320091753%	0.204171	1	1.18537
Measles	ko05162	21 out of 1090 1.92660550458716%	156 out of 9591 1.62652486706287%	0.235505	1	1.18449
Glutathione metabolism	ko00480	9 out of 1090 0.825688073394495%	67 out of 9591 0.698571577520592%	0.350055	1	1.18197
Circadian rhythm	ko04710	4 out of 1090 0.36697247706422%	30 out of 9591 0.312793243665937%	0.449128	1	1.17321
Synaptic vesicle cycle	ko04721	11 out of 1090 1.00917431192661%	83 out of 9591 0.865394640809092%	0.341506	1	1.16614
ABC transporters	ko02010	7 out of 1090 0.642201834862385%	53 out of 9591 0.552601397143155%	0.397445	1	1.16214
Chemokine signaling pathway	ko04062	26 out of 1090 2.38532110091743%	197 out of 9591 2.05400896673965%	0.2358	1	1.1613
Thyroid cancer	ko05216	5 out of 1090 0.458715596330275%	38 out of 9591 0.396204775310187%	0.436847	1	1.15777
Sphingolipid metabolism	ko00600	8 out of 1090 0.73394495412844%	61 out of 9591 0.636012928787405%	0.390336	1	1.15398
C-type lectin receptor signaling pathway	ko04625	15 out of 1090 1.37614678899083%	116 out of 9591 1.20946720884162%	0.337694	1	1.13781
Antifolate resistance	ko01523	4 out of 1090 0.36697247706422%	31 out of 9591 0.323219685121468%	0.475242	1	1.13537
Oxytocin signaling pathway	ko04921	20 out of 1090 1.8348623853211%	155 out of 9591 1.61609842560734%	0.306753	1	1.13537
Necroptosis	ko04217	23 out of 1090 2.11009174311927%	180 out of 9591 1.87675946199562%	0.306169	1	1.12433
Glycerolipid metabolism	ko00561	9 out of 1090 0.825688073394495%	71 out of 9591 0.740277343342717%	0.417492	1	1.11538
mTOR signaling pathway	ko04150	26 out of 1090 2.38532110091743%	207 out of 9591 2.15827338129496%	0.32308	1	1.1052
Human T-cell leukemia virus 1 infection	ko05166	32 out of 1090 2.93577981651376%	255 out of 9591 2.65874257116046%	0.30085	1	1.1042
Starch and sucrose metabolism	ko00500	5 out of 1090 0.458715596330275%	40 out of 9591 0.417057658221249%	0.482961	1	1.09989
Tight junction	ko04530	26 out of 1090 2.38532110091743%	208 out of 9591 2.1686998227505%	0.332319	1	1.09989
Glycosphingolipid biosynthesis - lacto and neolacto series	ko00601	4 out of 1090 0.36697247706422%	32 out of 9591 0.333646126576999%	0.50087	1	1.09989
Acute myeloid leukemia	ko05221	9 out of 1090 0.825688073394495%	73 out of 9591 0.76113022625378%	0.451238	1	1.08482
Retinol metabolism	ko00830	9 out of 1090 0.825688073394495%	73 out of 9591 0.76113022625378%	0.451238	1	1.08482
Human cytomegalovirus infection	ko05163	29 out of 1090 2.6605504587156%	236 out of 9591 2.46064018350537%	0.35537	1	1.08124
Cocaine addiction	ko05030	6 out of 1090 0.55045871559633%	49 out of 9591 0.51089563132103%	0.48886	1	1.07744
Natural killer cell mediated cytotoxicity	ko04650	17 out of 1090 1.55963302752294%	140 out of 9591 1.45970180377437%	0.424352	1	1.06846
Thyroid hormone signaling pathway	ko04919	16 out of 1090 1.46788990825688%	132 out of 9591 1.37629027213012%	0.43187	1	1.06656
Long-term potentiation	ko04720	8 out of 1090 0.73394495412844%	66 out of 9591 0.688145136065061%	0.480072	1	1.06656
B cell receptor signaling pathway	ko04662	11 out of 1090 1.00917431192661%	92 out of 9591 0.959232613908873%	0.477351	1	1.05206
Alzheimer disease	ko05010	52 out of 1090 4.77064220183486%	438 out of 9591 4.56678135752268%	0.388943	1	1.04464
beta-Alanine metabolism	ko00410	4 out of 1090 0.36697247706422%	34 out of 9591 0.354499009488062%	0.550376	1	1.03519
Endocytosis	ko04144	38 out of 1090 3.48623853211009%	323 out of 9591 3.36774059013659%	0.435594	1	1.03519
Intestinal immune network for IgA production	ko04672	8 out of 1090 0.73394495412844%	68 out of 9591 0.708998018976123%	0.515151	1	1.03519
Amphetamine addiction	ko05031	8 out of 1090 0.73394495412844%	68 out of 9591 0.708998018976123%	0.515151	1	1.03519
Taste transduction	ko04742	10 out of 1090 0.917431192660551%	86 out of 9591 0.896673965175686%	0.519851	1	1.02315
Bile secretion	ko04976	11 out of 1090 1.00917431192661%	95 out of 9591 0.990511938275467%	0.521916	1	1.01884
Phosphatidylinositol signaling system	ko04070	14 out of 1090 1.28440366972477%	121 out of 9591 1.26159941611928%	0.514352	1	1.01808
Neuroactive ligand-receptor interaction	ko04080	44 out of 1090 4.03669724770642%	381 out of 9591 3.9724741945574%	0.479067	1	1.01617
GnRH signaling pathway	ko04912	12 out of 1090 1.10091743119266%	104 out of 9591 1.08434991137525%	0.523839	1	1.01528
Proximal tubule bicarbonate reclamation	ko04964	3 out of 1090 0.275229357798165%	26 out of 9591 0.271087477843812%	0.580039	1	1.01528
Inositol phosphate metabolism	ko00562	10 out of 1090 0.917431192660551%	87 out of 9591 0.907100406631217%	0.535194	1	1.01139
RIG-I-like receptor signaling pathway	ko04622	10 out of 1090 0.917431192660551%	87 out of 9591 0.907100406631217%	0.535194	1	1.01139
Serotonergic synapse	ko04726	13 out of 1090 1.19266055045872%	114 out of 9591 1.18861432593056%	0.539042	1	1.0034
Nicotine addiction	ko05033	5 out of 1090 0.458715596330275%	44 out of 9591 0.458763424043374%	0.570635	1	0.999896
VEGF signaling pathway	ko04370	8 out of 1090 0.73394495412844%	71 out of 9591 0.740277343342717%	0.566152	1	0.991446
Staphylococcus aureus infection	ko05150	14 out of 1090 1.28440366972477%	125 out of 9591 1.3033051819414%	0.565687	1	0.985497
Salmonella infection	ko05132	30 out of 1090 2.75229357798165%	268 out of 9591 2.79428631008237%	0.565049	1	0.984972
Phagosome	ko04145	23 out of 1090 2.11009174311927%	206 out of 9591 2.14784693983943%	0.569722	1	0.982422
Aldosterone-regulated sodium reabsorption	ko04960	5 out of 1090 0.458715596330275%	45 out of 9591 0.469189865498905%	0.591326	1	0.977676
Longevity regulating pathway - multiple species	ko04213	8 out of 1090 0.73394495412844%	72 out of 9591 0.750703784798248%	0.582622	1	0.977676
2-Oxocarboxylic acid metabolism	ko01210	2 out of 1090 0.18348623853211%	18 out of 9591 0.187675946199562%	0.623133	1	0.977676
Endometrial cancer	ko05213	7 out of 1090 0.642201834862385%	63 out of 9591 0.656865811698467%	0.584617	1	0.977676
Spinocerebellar ataxia	ko05017	19 out of 1090 1.74311926605505%	173 out of 9591 1.8037743718069%	0.599667	1	0.966373
Insulin signaling pathway	ko04910	18 out of 1090 1.65137614678899%	165 out of 9591 1.72036284016265%	0.61077	1	0.9599
Shigellosis	ko05131	14 out of 1090 1.28440366972477%	131 out of 9591 1.36586383067459%	0.638423	1	0.94036
GABAergic synapse	ko04727	10 out of 1090 0.917431192660551%	94 out of 9591 0.980085496819935%	0.636798	1	0.936073
Dopaminergic synapse	ko04728	14 out of 1090 1.28440366972477%	132 out of 9591 1.37629027213012%	0.649931	1	0.933236
FoxO signaling pathway	ko04068	16 out of 1090 1.46788990825688%	151 out of 9591 1.57439265978522%	0.656236	1	0.932353
Fc epsilon RI signaling pathway	ko04664	8 out of 1090 0.73394495412844%	76 out of 9591 0.792409550620373%	0.645332	1	0.926219
Fructose and mannose metabolism	ko00051	4 out of 1090 0.36697247706422%	38 out of 9591 0.396204775310187%	0.640921	1	0.926219
Human immunodeficiency virus 1 infection	ko05170	25 out of 1090 2.29357798165138%	238 out of 9591 2.48149306641643%	0.694394	1	0.924273
p53 signaling pathway	ko04115	9 out of 1090 0.825688073394495%	86 out of 9591 0.896673965175686%	0.65476	1	0.920834
Lysine degradation	ko00310	9 out of 1090 0.825688073394495%	86 out of 9591 0.896673965175686%	0.65476	1	0.920834
Th17 cell differentiation	ko04659	13 out of 1090 1.19266055045872%	125 out of 9591 1.3033051819414%	0.675725	1	0.915105
Yersinia infection	ko05135	16 out of 1090 1.46788990825688%	154 out of 9591 1.60567198415181%	0.687284	1	0.91419
Thyroid hormone synthesis	ko04918	8 out of 1090 0.73394495412844%	77 out of 9591 0.802835992075905%	0.66014	1	0.91419
Metabolism of xenobiotics by cytochrome P450	ko00980	8 out of 1090 0.73394495412844%	77 out of 9591 0.802835992075905%	0.66014	1	0.91419
PD-L1 expression and PD-1 checkpoint pathway in cancer	ko05235	11 out of 1090 1.00917431192661%	106 out of 9591 1.10520279428631%	0.67179	1	0.913112
Fatty acid elongation	ko00062	3 out of 1090 0.275229357798165%	29 out of 9591 0.302366802210406%	0.655853	1	0.91025
Longevity regulating pathway	ko04211	10 out of 1090 0.917431192660551%	97 out of 9591 1.01136482118653%	0.676486	1	0.907122
Steroid hormone biosynthesis	ko00140	7 out of 1090 0.642201834862385%	68 out of 9591 0.708998018976123%	0.666763	1	0.905788
Butanoate metabolism	ko00650	4 out of 1090 0.36697247706422%	39 out of 9591 0.406631216765718%	0.661592	1	0.90247
Fat digestion and absorption	ko04975	5 out of 1090 0.458715596330275%	49 out of 9591 0.51089563132103%	0.668229	1	0.897866
Endocrine and other factor-regulated calcium reabsorption	ko04961	6 out of 1090 0.55045871559633%	59 out of 9591 0.615160045876342%	0.675096	1	0.894822
Peroxisome	ko04146	10 out of 1090 0.917431192660551%	99 out of 9591 1.03221770409759%	0.701462	1	0.888796
Glycerophospholipid metabolism	ko00564	11 out of 1090 1.00917431192661%	109 out of 9591 1.1364821186529%	0.707573	1	0.887981
Apelin signaling pathway	ko04371	15 out of 1090 1.37614678899083%	149 out of 9591 1.55353977687415%	0.7301	1	0.885814
Adipocytokine signaling pathway	ko04920	8 out of 1090 0.73394495412844%	80 out of 9591 0.834115316442498%	0.702301	1	0.879908
Th1 and Th2 cell differentiation	ko04658	11 out of 1090 1.00917431192661%	110 out of 9591 1.14690856010844%	0.718941	1	0.879908
alpha-Linolenic acid metabolism	ko00592	3 out of 1090 0.275229357798165%	30 out of 9591 0.312793243665937%	0.678822	1	0.879908
Pancreatic secretion	ko04972	11 out of 1090 1.00917431192661%	111 out of 9591 1.15733500156397%	0.730023	1	0.871981
Neurotrophin signaling pathway	ko04722	13 out of 1090 1.19266055045872%	132 out of 9591 1.37629027213012%	0.749296	1	0.866576
Carbohydrate digestion and absorption	ko04973	5 out of 1090 0.458715596330275%	51 out of 9591 0.531748514232093%	0.702909	1	0.862655
Galactose metabolism	ko00052	4 out of 1090 0.36697247706422%	41 out of 9591 0.42748409967678%	0.700457	1	0.858447
Drug metabolism - cytochrome P450	ko00982	7 out of 1090 0.642201834862385%	72 out of 9591 0.750703784798248%	0.724752	1	0.855466
Biosynthesis of unsaturated fatty acids	ko01040	3 out of 1090 0.275229357798165%	31 out of 9591 0.323219685121468%	0.700634	1	0.851524
Parkinson disease	ko05012	28 out of 1090 2.56880733944954%	295 out of 9591 3.07580022938171%	0.87079	1	0.835167
Oocyte meiosis	ko04114	15 out of 1090 1.37614678899083%	159 out of 9591 1.65780419142947%	0.814396	1	0.830102
Type I diabetes mellitus	ko04940	6 out of 1090 0.55045871559633%	64 out of 9591 0.667292253153999%	0.749853	1	0.824914
Protein processing in endoplasmic reticulum	ko04141	18 out of 1090 1.65137614678899%	192 out of 9591 2.001876759462%	0.839667	1	0.824914
Prion disease	ko05020	28 out of 1090 2.56880733944954%	301 out of 9591 3.1383588781149%	0.894674	1	0.818519
AMPK signaling pathway	ko04152	12 out of 1090 1.10091743119266%	130 out of 9591 1.35543738921906%	0.81752	1	0.812223
Fatty acid metabolism	ko01212	6 out of 1090 0.55045871559633%	65 out of 9591 0.67771869460953%	0.763192	1	0.812223
Epstein-Barr virus infection	ko05169	21 out of 1090 1.92660550458716%	230 out of 9591 2.39808153477218%	0.884672	1	0.803394
Synthesis and degradation of ketone bodies	ko00072	1 out of 1090 0.0917431192660551%	11 out of 9591 0.114690856010844%	0.734938	1	0.799917
Linoleic acid metabolism	ko00591	3 out of 1090 0.275229357798165%	33 out of 9591 0.344072568032531%	0.740836	1	0.799917
Glycine, serine and threonine metabolism	ko00260	4 out of 1090 0.36697247706422%	44 out of 9591 0.458763424043374%	0.752536	1	0.799917
Glucagon signaling pathway	ko04922	10 out of 1090 0.917431192660551%	110 out of 9591 1.14690856010844%	0.816223	1	0.799917
Retrograde endocannabinoid signaling	ko04723	14 out of 1090 1.28440366972477%	155 out of 9591 1.61609842560734%	0.854346	1	0.794756
Non-alcoholic fatty liver disease	ko04932	15 out of 1090 1.37614678899083%	167 out of 9591 1.74121572307371%	0.86663	1	0.790337
Pyrimidine metabolism	ko00240	6 out of 1090 0.55045871559633%	67 out of 9591 0.698571577520592%	0.788279	1	0.787978
Propanoate metabolism	ko00640	4 out of 1090 0.36697247706422%	45 out of 9591 0.469189865498905%	0.768264	1	0.782141
Cell cycle	ko04110	13 out of 1090 1.19266055045872%	148 out of 9591 1.54311333541862%	0.872727	1	0.772892
Lysosome	ko04142	16 out of 1090 1.46788990825688%	183 out of 9591 1.90803878636221%	0.897182	1	0.769319
Adrenergic signaling in cardiomyocytes	ko04261	14 out of 1090 1.28440366972477%	164 out of 9591 1.70993639870712%	0.903055	1	0.751141
Ubiquitin mediated proteolysis	ko04120	19 out of 1090 1.74311926605505%	223 out of 9591 2.32509644458346%	0.932747	1	0.749698
Nicotinate and nicotinamide metabolism	ko00760	4 out of 1090 0.36697247706422%	47 out of 9591 0.490042748409968%	0.797356	1	0.748858
Arginine and proline metabolism	ko00330	5 out of 1090 0.458715596330275%	59 out of 9591 0.615160045876342%	0.815847	1	0.745685
Tuberculosis	ko05152	17 out of 1090 1.55963302752294%	201 out of 9591 2.09571473256178%	0.927743	1	0.744201
Steroid biosynthesis	ko00100	2 out of 1090 0.18348623853211%	24 out of 9591 0.250234594932749%	0.77499	1	0.733257
Biosynthesis of amino acids	ko01230	7 out of 1090 0.642201834862385%	84 out of 9591 0.875821082264623%	0.855487	1	0.733257
Fatty acid biosynthesis	ko00061	2 out of 1090 0.18348623853211%	24 out of 9591 0.250234594932749%	0.77499	1	0.733257
Progesterone-mediated oocyte maturation	ko04914	10 out of 1090 0.917431192660551%	122 out of 9591 1.27202585757481%	0.899682	1	0.721236
Viral carcinogenesis	ko05203	17 out of 1090 1.55963302752294%	209 out of 9591 2.17912626420603%	0.950442	1	0.715715
Alcoholism	ko05034	14 out of 1090 1.28440366972477%	175 out of 9591 1.82462725471796%	0.943569	1	0.703927
Chemical carcinogenesis	ko05204	7 out of 1090 0.642201834862385%	90 out of 9591 0.93837973099781%	0.898908	1	0.684373
Pyruvate metabolism	ko00620	4 out of 1090 0.36697247706422%	52 out of 9591 0.542174955687624%	0.857279	1	0.676853
Mitophagy - animal	ko04137	9 out of 1090 0.825688073394495%	117 out of 9591 1.21989365029715%	0.926771	1	0.676853
Cytosolic DNA-sensing pathway	ko04623	5 out of 1090 0.458715596330275%	66 out of 9591 0.688145136065061%	0.8838	1	0.666597
Mannose type O-glycan biosynthesis	ko00515	2 out of 1090 0.18348623853211%	27 out of 9591 0.281513919299343%	0.828652	1	0.651784
Carbon metabolism	ko01200	10 out of 1090 0.917431192660551%	137 out of 9591 1.42842247940778%	0.957264	1	0.642269
Graft-versus-host disease	ko05332	4 out of 1090 0.36697247706422%	57 out of 9591 0.59430716296528%	0.901404	1	0.617479
Cysteine and methionine metabolism	ko00270	4 out of 1090 0.36697247706422%	57 out of 9591 0.59430716296528%	0.901404	1	0.617479
Systemic lupus erythematosus	ko05322	10 out of 1090 0.917431192660551%	146 out of 9591 1.52226045250756%	0.975513	1	0.602677
Autophagy - animal	ko04140	12 out of 1090 1.10091743119266%	183 out of 9591 1.90803878636221%	0.990082	1	0.576989
Glycosaminoglycan degradation	ko00531	2 out of 1090 0.18348623853211%	31 out of 9591 0.323219685121468%	0.882215	1	0.567683
Primary immunodeficiency	ko05340	3 out of 1090 0.275229357798165%	47 out of 9591 0.490042748409968%	0.915034	1	0.561644
Cardiac muscle contraction	ko04260	6 out of 1090 0.55045871559633%	96 out of 9591 1.000938379731%	0.968815	1	0.549943
Fatty acid degradation	ko00071	3 out of 1090 0.275229357798165%	48 out of 9591 0.500469189865499%	0.921986	1	0.549943
Herpes simplex virus 1 infection	ko05168	44 out of 1090 4.03669724770642%	729 out of 9591 7.60087582108226%	1	1	0.531083
Tyrosine metabolism	ko00350	3 out of 1090 0.275229357798165%	50 out of 9591 0.521322072776561%	0.934351	1	0.527945
T cell receptor signaling pathway	ko04660	7 out of 1090 0.642201834862385%	122 out of 9591 1.27202585757481%	0.988916	1	0.504865
RNA degradation	ko03018	6 out of 1090 0.55045871559633%	107 out of 9591 1.11562923574184%	0.986501	1	0.493406
Porphyrin and chlorophyll metabolism	ko00860	3 out of 1090 0.275229357798165%	54 out of 9591 0.563027838598686%	0.953832	1	0.488838
Phenylalanine metabolism	ko00360	1 out of 1090 0.0917431192660551%	18 out of 9591 0.187675946199562%	0.886232	1	0.488838
Drug metabolism - other enzymes	ko00983	5 out of 1090 0.458715596330275%	92 out of 9591 0.959232613908873%	0.98371	1	0.478211
Base excision repair	ko03410	3 out of 1090 0.275229357798165%	56 out of 9591 0.583880721509749%	0.961406	1	0.471379
Selenocompound metabolism	ko00450	1 out of 1090 0.0917431192660551%	19 out of 9591 0.198102387655093%	0.899186	1	0.46311
Valine, leucine and isoleucine degradation	ko00280	3 out of 1090 0.275229357798165%	57 out of 9591 0.59430716296528%	0.96474	1	0.46311
Huntington disease	ko05016	18 out of 1090 1.65137614678899%	346 out of 9591 3.6075487436138%	0.999983	1	0.457756
Allograft rejection	ko05330	3 out of 1090 0.275229357798165%	58 out of 9591 0.604733604420811%	0.9678	1	0.455125
SNARE interactions in vesicular transport	ko04130	2 out of 1090 0.18348623853211%	40 out of 9591 0.417057658221249%	0.951163	1	0.439954
Amyotrophic lateral sclerosis	ko05014	21 out of 1090 1.92660550458716%	427 out of 9591 4.45209050151183%	0.999999	1	0.432742
Antigen processing and presentation	ko04612	5 out of 1090 0.458715596330275%	104 out of 9591 1.08434991137525%	0.994049	1	0.423033
Basal transcription factors	ko03022	3 out of 1090 0.275229357798165%	65 out of 9591 0.67771869460953%	0.983154	1	0.406112
One carbon pool by folate	ko00670	1 out of 1090 0.0917431192660551%	22 out of 9591 0.229381712021687%	0.929856	1	0.399958
Thermogenesis	ko04714	11 out of 1090 1.00917431192661%	245 out of 9591 2.55447815660515%	0.999962	1	0.395061
Vasopressin-regulated water reabsorption	ko04962	2 out of 1090 0.18348623853211%	47 out of 9591 0.490042748409968%	0.976015	1	0.374429
Protein export	ko03060	1 out of 1090 0.0917431192660551%	24 out of 9591 0.250234594932749%	0.944927	1	0.366628
Autoimmune thyroid disease	ko05320	3 out of 1090 0.275229357798165%	73 out of 9591 0.76113022625378%	0.992147	1	0.361606
Tryptophan metabolism	ko00380	2 out of 1090 0.18348623853211%	49 out of 9591 0.51089563132103%	0.98049	1	0.359146
Pantothenate and CoA biosynthesis	ko00770	1 out of 1090 0.0917431192660551%	25 out of 9591 0.260661036388281%	0.951201	1	0.351963
Vibrio cholerae infection	ko05110	1 out of 1090 0.0917431192660551%	25 out of 9591 0.260661036388281%	0.951201	1	0.351963
Aminoacyl-tRNA biosynthesis	ko00970	2 out of 1090 0.18348623853211%	51 out of 9591 0.531748514232093%	0.98415	1	0.345062
Proteasome	ko03050	2 out of 1090 0.18348623853211%	51 out of 9591 0.531748514232093%	0.98415	1	0.345062
Glycolysis / Gluconeogenesis	ko00010	3 out of 1090 0.275229357798165%	80 out of 9591 0.834115316442498%	0.996039	1	0.329966
Histidine metabolism	ko00340	1 out of 1090 0.0917431192660551%	27 out of 9591 0.281513919299343%	0.961689	1	0.325892
Olfactory transduction	ko04740	17 out of 1090 1.55963302752294%	465 out of 9591 4.84829527682202%	1	1	0.321687
Maturity onset diabetes of the young	ko04950	1 out of 1090 0.0917431192660551%	29 out of 9591 0.302366802210406%	0.969924	1	0.303417
Collecting duct acid secretion	ko04966	1 out of 1090 0.0917431192660551%	29 out of 9591 0.302366802210406%	0.969924	1	0.303417
Nucleotide excision repair	ko03420	2 out of 1090 0.18348623853211%	59 out of 9591 0.615160045876342%	0.993174	1	0.298274
Phototransduction	ko04744	1 out of 1090 0.0917431192660551%	30 out of 9591 0.312793243665937%	0.973353	1	0.293303
Terpenoid backbone biosynthesis	ko00900	1 out of 1090 0.0917431192660551%	31 out of 9591 0.323219685121468%	0.976391	1	0.283841
Fanconi anemia pathway	ko03460	2 out of 1090 0.18348623853211%	63 out of 9591 0.656865811698467%	0.995547	1	0.279336
Pentose phosphate pathway	ko00030	1 out of 1090 0.0917431192660551%	34 out of 9591 0.354499009488062%	0.983581	1	0.258797
mRNA surveillance pathway	ko03015	4 out of 1090 0.36697247706422%	141 out of 9591 1.4701282452299%	0.999957	1	0.249619
RNA transport	ko03013	6 out of 1090 0.55045871559633%	214 out of 9591 2.23125847148368%	0.999999	1	0.246703
Pentose and glucuronate interconversions	ko00040	1 out of 1090 0.0917431192660551%	41 out of 9591 0.42748409967678%	0.992968	1	0.214612
Spliceosome	ko03040	4 out of 1090 0.36697247706422%	176 out of 9591 1.8350536961735%	0.999999	1	0.199979
Asthma	ko05310	1 out of 1090 0.0917431192660551%	49 out of 9591 0.51089563132103%	0.997334	1	0.179573
Homologous recombination	ko03440	1 out of 1090 0.0917431192660551%	52 out of 9591 0.542174955687624%	0.998147	1	0.169213
Ribosome	ko03010	3 out of 1090 0.275229357798165%	179 out of 9591 1.86633302054009%	1	1	0.147471
Oxidative phosphorylation	ko00190	2 out of 1090 0.18348623853211%	152 out of 9591 1.58481910124075%	1	1	0.115777
Ribosome biogenesis in eukaryotes	ko03008	1 out of 1090 0.0917431192660551%	104 out of 9591 1.08434991137525%	0.999997	1	0.0846066
